# Supplementary material for: The TRACE-Seq method tracks recombination alleles and identifies clonal reconstitution dynamics of gene targeted human hematopoietic stem cells
Source: Nat Commun. 2021 Jan 20;12:472. doi: 10.1038/s41467-020-20792-y (PMC7817666; doi:10.1038/s41467-020-20792-y)
Supplement: Supplementary file 3 — Supplementary Data 1 [file 41467_2020_20792_MOESM3_ESM.xlsx]

## Sheet: NormalizedFormatted
Supplementary Data 1. Indel Frequencies - Frequencies of most common indels relative to HBB sgRNA breakpoint.
Indel				13			14			15			18			20			20-Secondary			23			27			29			31
start	end	max	19	33	HSPC	19	33	HSPC	19	33	HSPC	19	33	HSPC	19	33	HSPC	19	33	HSPC	19	33	HSPC	19	33	HSPC	19	33	HSPC	19	33	HSPC
-1	0	0.782701	0.434061	0.00392275	0.336627	0.00236839	0.00443727	0.0612855	0.407595	0.128879	0.330721	0.000829187	0.00332795	0.0740329	0.252018	0.287915	0.349753	0.777407	0.782701	0.472958	0.0549993	0.0449377	0.0888862	0.00221462	0.00483286	0.00353036	0.043329	0.032635	0.101852	0.00191648	0.0136474	0.133813
0	1	0.668516	0.100523	0.361094	0.0327262	0.217784	0.0177491	0.0779415	0.163038	0.0201152	0.0910728	0.597533	0.668516	0.616301	0.304984	0.165559	0.25588	0.0701223	0.101332	0.0712606	0.0125484	0.0171088	0.0155878	0.000805315	0.000503423	0.000504337	0.0173745	0.0117849	0.032716	0.425459	0.109482	0.0258993
-4	5	0.489915	0.175428	0.208107	0.209427	0.201744	0.489915	0.298313	0.0237975	0.385929	0.0267923	0.194963	0.0425575	0.0843349	0.0616425	0.064149	0.0969012	0.0395069	0.0167541	0.0904815	0.108263	0.29713	0.208591	0.386753	0.417137	0.399435	0.113042	0.21253	0.27716	0.00191648	0.151941	0.227338
0	2	0.422937	0.00911979	0.00804667	0.00041165	0.0122726	0.227914	0.0629938	0.189975	0.00859193	0.111935	0.101472	0.132513	0.0770629	0.0969532	0.0933535	0.0596548	0.0367788	0.0223052	0.0562315	0.0136163	0.0322685	0.0367682	0.0107711	0.0098671	0.00363123	0.0130845	0.0610395	0.0574074	0.422937	0.156894	0.22446
-7	1	0.388955	0.00163951	0.00201167	0.000205825	0.388955	0.0608108	0.263506	0.00111392	0.00222379	0.00137668	0.000207297	0.000302541	0.00747399	0.000100888	0.00020141	0.00141314	*	*	0.00306717	0.000934455	0.013752	0.00107092	0.000100664	0.000100685	0.000100867	0.000643501	0.0210516	0.0095679	*	0.0152649	*
3	8	0.312039	0.0226458	0.00251458	0.0757435	0.00183012	0.00181525	0.0328849	0.00556962	0.312039	0.0137668	0.00155473	0.00181525	0.00656499	0.00524617	0.00362538	0.00555163	0.00111145	0.000403714	0.0152336	0.0272327	0.0423389	0.160281	0.124421	0.0819573	0.0864434	0.016731	0.0328364	0.0351852	0.000504337	0.0165791	0.0489209
-10	0	0.238757	0.169587	0.0018105	0.238757	0.000215308	*	0.0044843	0.000911392	0.0809663	0.00190617	0.000207297	0.000504236	0.000202	*	0.00020141	0.000201877	*	*	*	*	0.00638874	0.000118991	*	*	*	0.0002145	*	*	*	*	*
17	18	0.165594	0.00799262	0.00211225	0.00566018	0.00968888	0.00221864	0.00427077	0.00364557	0.00515516	0.00370645	0.0064262	0.0017144	0.001616	0.00393462	0.0021148	0.00171596	0.00141457	0.00121114	0.00316941	0.0459218	0.0147266	0.00666349	0.000503322	0.000604108	0.00121041	0.165594	0.0108783	0.00401235	0.000706072	0.00485241	0.0057554
0	10	0.155176	0.00215186	0.00100583	0.000617475	0.000538271	0.000302541	0.00491138	0.00121519	0.00151622	0.00413004	0.00114013	0.00181525	0.002424	0.0857546	0.075428	0.0722721	0.01748	0.0171579	0.0696248	0.00520625	0.00649702	0.00475964	0.000100664	0.000100685	0.00040347	0.0015015	0.0195407	0.0148148	0.0763567	0.155176	0.0115108
1	4	0.150048	0.00727534	0.00100583	0.00144077	0.00183012	0.000806777	0.0183643	0.00627848	0.00242596	0.0075188	0.0126451	0.00433643	0.00676699	0.000504439	0.0020141	0.00837791	0.000808326	0.000201857	0.00173806	0.0198905	0.0351922	0.150048	0.000201329	0.000100685	0.00131128	0.00632776	0.0095689	0.0169753	0.000302602	0.00475131	0.0273381
-9	9	0.131494	0.000204939	0.000100583	0.000102912	0.000107654	0.00070593	0.000640615	0.000101266	0.000505408	0.00582442	*	0.000302541	0.000101	0.000605327	0.00221551	*	0.000808326	0.000302786	0.00204478	0.0101455	0.00768814	0.0216564	0.120797	0.131494	0.0987492	0.0130845	0.00785657	0.0277778	*	0.00505459	0.0273381
-6	6	0.121816	*	*	*	0.000107654	*	*	*	*	*	*	*	*	*	*	*	0.000101041	*	0.000511195	0.000266987	0.000216567	0.00107092	*	*	*	0.000750751	*	0.00277778	0.0630422	0.121816	0.0028777
0	7	0.114966	0.000717287	0.0419433	0.00041165	0.0011842	0.00131101	0.00790092	0.000405063	0.000505408	0.00116488	0.00269486	0.114966	0.037875	0.00453995	0.0701913	0.0100939	0.000202081	0.00383528	0.0114508	0.00293686	0.0112615	0.00178486	0.000100664	0.000704793	0.000201735	0.00139425	0.0340451	0.0182099	*	0.0227457	*
-6	11	0.113736	0.00245927	0.000100583	0.0506329	0.0495209	0.000100847	0.000427077	0.000708861	0.000707571	0.0549613	0.0301617	0.000907624	0.000202	0.00443906	0.000100705	0.000706571	0.000303122	0.000403714	0.00613434	0.113736	0.0246887	0.0149929	*	*	0.0114989	0.0524453	0.000705077	0.00185185	0.00141214	0.000505459	*
-8	-2	0.10761	0.000409878	0.000100583	0.000205825	*	0.000100847	*	0.00121519	0.000303245	0.00243567	*	*	*	*	*	*	0.000303122	0.000504643	0.00347613	0.0106795	0.00508933	0.0188006	0.10761	0.10733	0.100363	0.012012	0.000503626	0.0212963	0.000302602	0.000606551	0.0215827
-7	0	0.102965	0.00327902	0.000100583	*	0.0037679	0.102965	0.0617126	0.000101266	0.000707571	0.000105899	0.000103648	0.000100847	0.002323	0.000201776	0.000100705	0.00232159	*	*	*	*	0.00443963	0.000118991	0.000100664	*	*	*	0.00654714	0.00432099	*	0.000808734	0.00143885
0	9	0.101007	0.000614817	*	0.00041165	0.0011842	0.000403388	0.00384369	0.000101266	0.000909734	0.000105899	0.000103648	0.00100847	0.002828	0.0157385	0.101007	0.00282628	0.000101041	0.0151393	0.0124732	0.0021359	0.00985382	0.00166587	*	0.000201369	0.00231995	0.001716	0.0320306	0.0126543	*	0.00940154	0.00143885
-2	7	0.095353	0.00112716	0.095353	0.000308737	0.000107654	0.00181525	0.00106769	0.000708861	0.00121298	0.00127078	0.000103648	0.000100847	0.000202	0.000100888	0.00664653	0.00100939	0.00252602	0.00433993	0.0144157	0.00146843	0.00768814	0.0013089	0.000301993	0.000402739	0.000201735	0.000429	0.000302176	0.00401235	*	0.0061666	0.00431655
-1	2	0.0937722	0.00194692	0.0620599	0.00154369	0.00193778	0.000907624	0.00149477	0.0937722	0.000707571	0.0147199	0.000725539	0.000201694	0.000101	0.0318805	0.00704935	0.023014	0.000505204	0.00312878	0.00552091	0.0182886	0.0495939	0.0013089	*	*	*	0.00289575	0.00292103	0.00185185	0.000100867	0.00657097	*
12	13	0.0912851	0.00245927	0.00090525	0.00236699	0.00688987	0.00141186	0.00790092	0.00151899	0.00192055	0.00307106	0.00290216	0.00070593	0.001313	0.00121065	0.00020141	0.0018169	0.00101041	0.00121114	0.00511195	0.062208	0.0262047	0.0157068	0.0550634	0.0707813	0.0912851	0.0453668	0.0134972	0.0151235	0.000504337	0.00849171	0.0215827
-8	0	0.091028	0.000922226	0.091028	0.000102912	0.000968888	0.00070593	0.000213538	0.000708861	0.00212271	0.00148258	*	*	0.000706999	0.000100888	0.00020141	0.000201877	0.000101041	*	*	0.000133494	0.0110449	0.000475964	*	*	*	0.0032175	0.0103747	0.00987654	*	0.00525677	*
-2	0	0.0906492	0.00348396	0.000502917	0.00041165	0.000861234	0.00231948	0.00128123	0.00820253	0.00141514	0.0906492	0.000518242	0.00221864	0.020503	0.00121065	0.0189325	0.000706571	0.000202081	0.00151393	0.00981495	0.000800961	0.000216567	0.000594955	0.000100664	*	*	0.000429	0.0115834	0.00679012	*	0.000404367	*
-12	-1	0.08939	0.000409878	0.0006035	*	*	0.00121017	0.000640615	0.000405063	0.000202163	0.000423594	0.000103648	0.000201694	0.000404	*	0.00060423	0.000201877	0.000404163	0.000302786	0.00511195	0.00654118	0.00303194	0.0142789	0.08939	0.0615183	0.0656647	0.00675676	0.00695004	0.0157407	0.000100867	0.00606551	0.0129496
18	19	0.0849421	0.00430372	0.00140817	0.00380776	0.00505975	0.00121017	0.00149477	0.00232911	0.00212271	0.00201207	0.00176202	0.000907624	0.000605999	0.00151332	0.000704935	0.000504694	0.00111145	0.000403714	0.00204478	0.0291016	0.00563075	0.00475964	0.000301993	0.000302054	0.000706072	0.0849421	0.00453263	0.00246914	0.000100867	0.00252729	0.00719424
-2	9	0.0834174	0.000204939	0.000804667	*	0.000107654	0.00100847	*	0.000101266	0.000505408	0.0506195	*	0.000100847	*	0.0041364	0.000906344	*	0.000303122	0.000504643	0.00173806	0.00533974	0.0106118	0.013089	0.0539561	0.0721909	0.0834174	0.00439725	0.000805802	0.0154321	*	0.00485241	0.0143885
19	20	0.0779708	0.00409878	0.00090525	0.00267572	0.0037679	0.000806777	0.00192184	0.00273418	0.00202163	0.00201207	0.00269486	0.00110932	0.000605999	0.00151332	0.00120846	0.00161502	0.000808326	0.0007065	0.0023515	0.0254973	0.00833785	0.00285578	0.000402658	0.000201369	0.00080694	0.0779708	0.00433118	0.00216049	0.000100867	0.00272948	0.00143885
-13	-1	0.0699667	0.00594323	0.000100583	0.00102912	0.000538271	0.000100847	0.00939569	0.0041519	0.000404326	0.00243567	0.000310945	*	0.002727	*	0.00020141	0.00363379	0.000707285	0.000403714	0.00572539	0.0189561	0.0109367	0.0699667	0.000201329	0.000201369	0.00121041	0.0127628	0.00332393	0.0314815	0.000302602	0.000404367	0.028777
0	6	0.0634543	0.00010247	0.00030175	*	0.000215308	0.000504236	0.000427077	0.00111392	0.000707571	*	*	0.000100847	0.003333	0.000807103	0.00312185	0.00767134	0.000707285	0.000504643	0.00685002	0.010012	0.0634543	0.0114231	*	0.000100685	0.000504337	0.00525526	0.00513699	0.0114198	*	0.0135463	0.0172662
0	14	0.0622785	0.0010247	0.0610541	0.000102912	0.000107654	*	*	0.0622785	0.00101082	0.0224505	*	*	*	0.000100888	0.00020141	0.00222065	*	*	*	0.000133494	*	0.000118991	*	*	*	*	0.00493554	0.00277778	*	0.000303275	*
14	15	0.0594166	0.00194692	0.0006035	0.00113204	0.00290666	0.000605083	0.00298954	0.000708861	0.00151622	0.00137668	0.00186567	0.000302541	0.00101	0.00181598	0.000704935	0.000908449	0.000303122	0.000201857	0.00163582	0.0161527	0.00617217	0.00154688	0.000301993	0.000302054	0.00040347	0.0594166	0.00443191	0.00123457	*	0.0012131	0.0100719
	other		0.0339174	0.0503923	0.0331378	0.083432	0.075837	0.0676917	0.0154937	0.0326493	0.149952	0.0389718	0.0193626	0.048379	0.118947	0.091138	0.0888261	0.0448621	0.0245256	0.119824	0.376852	0.223498	0.1297	0.0455003	0.0390656	0.0460964	0.236915	0.43332	0.241049	0.00393383	0.151941	0.122302
